# Supplementary material for: Integrating DRN-RF with computer vision for detection of control room operator’s mental fatigue
Source: PLoS One. 2025 Apr 9;20(4):e0320780. doi: 10.1371/journal.pone.0320780 (PMC11981185; doi:10.1371/journal.pone.0320780)
Supplement: S1 Dataset — (ZIP) [file pone.0320780.s001.zip]

Archive with 1 entries (1 files):
- Mental fatigue dataset.xlsx
